# Supplementary material for: Effect of sea surface temperature in El Niño regions on dengue dynamics in Colombia: Evidence from causal machine learning
Source: PLOS Glob Public Health. 2026 Jan 23;6(1):e0005796. doi: 10.1371/journal.pgph.0005796 (PMC12829929; doi:10.1371/journal.pgph.0005796)
Supplement: S1 Table — (XLSX) [file pgph.0005796.s001.xlsx]

## Sheet: Sheet1
The table shows the episodes according to the National Oceanic and Atmospheric Administration (NOAA)
Date	Episode
2013-01-01	Neutral
2013-02-01	Neutral
2013-03-01	Neutral
2013-04-01	Neutral
2013-05-01	Neutral
2013-06-01	Neutral
2013-07-01	Neutral
2013-08-01	Neutral
2013-09-01	Neutral
2013-10-01	Neutral
2013-11-01	Neutral
2013-12-01	Neutral
2014-01-01	Neutral
2014-02-01	Neutral
2014-03-01	Neutral
2014-04-01	Neutral
2014-05-01	Neutral
2014-06-01	Neutral
2014-07-01	Neutral
2014-08-01	Neutral
2014-09-01	Neutral
2014-10-01	El Niño
2014-11-01	El Niño
2014-12-01	El Niño
2015-01-01	El Niño
2015-02-01	El Niño
2015-03-01	El Niño
2015-04-01	El Niño
2015-05-01	El Niño
2015-06-01	El Niño
2015-07-01	El Niño
2015-08-01	El Niño
2015-09-01	El Niño
2015-10-01	El Niño
2015-11-01	El Niño
2015-12-01	El Niño
2016-01-01	El Niño
2016-02-01	Neutral
2016-03-01	Neutral
2016-04-01	Neutral
2016-05-01	Neutral
2016-06-01	Neutral
2016-07-01	La Niña
2016-08-01	La Niña
2016-09-01	La Niña
2016-10-01	La Niña
2016-11-01	La Niña
2016-12-01	La Niña
2017-01-01	La Niña
2017-02-01	Neutral
2017-03-01	Neutral
2017-04-01	Neutral
2017-05-01	Neutral
2017-06-01	Neutral
2017-07-01	Neutral
2017-08-01	Neutral
2017-09-01	La Niña
2017-10-01	La Niña
2017-11-01	La Niña
2017-12-01	La Niña
2018-01-01	La Niña
2018-02-01	La Niña
2018-03-01	La Niña
2018-04-01	La Niña
2018-05-01	Neutral
2018-06-01	Neutral
2018-07-01	Neutral
2018-08-01	Neutral
2018-09-01	El Niño
2018-10-01	El Niño
2018-11-01	El Niño
2018-12-01	El Niño
2019-01-01	El Niño
2019-02-01	El Niño
2019-03-01	El Niño
2019-04-01	El Niño
2019-05-01	El Niño
2019-06-01	El Niño
2019-07-01	El Niño
2019-08-01	Neutral
2019-09-01	Neutral
2019-10-01	Neutral
2019-11-01	Neutral
2019-12-01	Neutral
2020-01-01	Neutral
2020-02-01	Neutral
2020-03-01	Neutral
2020-04-01	Neutral
2020-05-01	Neutral
2020-06-01	Neutral
2020-07-01	Neutral
2020-08-01	La Niña
2020-09-01	La Niña
2020-10-01	La Niña
2020-11-01	La Niña
2020-12-01	La Niña
2021-01-01	La Niña
2021-02-01	La Niña
2021-03-01	La Niña
2021-04-01	La Niña
2021-05-01	La Niña
2021-06-01	Neutral
2021-07-01	Neutral
2021-08-01	La Niña
2021-09-01	La Niña
2021-10-01	La Niña
2021-11-01	La Niña
2021-12-01	La Niña
2022-01-01	La Niña
2022-02-01	La Niña
2022-03-01	La Niña
2022-04-01	La Niña
2022-05-01	La Niña
2022-06-01	La Niña
2022-07-01	La Niña
2022-08-01	La Niña
2022-09-01	La Niña
2022-10-01	La Niña
2022-11-01	La Niña
2022-12-01	La Niña
2023-01-01	La Niña
2023-02-01	Neutral
2023-03-01	Neutral
2023-04-01	Neutral
2023-05-01	Neutral
2023-06-01	El Niño
2023-07-01	El Niño
2023-08-01	El Niño
2023-09-01	El Niño
2023-10-01	El Niño
2023-11-01	El Niño
2023-12-01	El Niño
